# Supplementary material for: α-Methylacyl-CoA Racemase from Mycobacterium tuberculosis—Detailed Kinetic and Structural Characterization of the Active Site
Source: Biomolecules. 2024 Mar 2;14(3):299. doi: 10.3390/biom14030299 (PMC10967716; doi:10.3390/biom14030299)
Supplement: Supplementary file 1 [file biomolecules-14-00299-s001.zip]

Archive with 1 entries (1 files):
- biomolecules-2861071-supplementary.pdf
